# Supplementary material for: Resilience after adversity: an umbrella review of adversity protective factors and resilience-promoting interventions
Source: Front Psychiatry. 2024 Oct 4;15:1391312. doi: 10.3389/fpsyt.2024.1391312 (PMC11487322; doi:10.3389/fpsyt.2024.1391312)
Supplement: Supplementary file 1 [file DataSheet1.zip]

Archive with 2 entries (2 files):
- Supplementary Figures.DOCX
- Supplementary Table.DOCX
